# Supplementary material for: The Presence of EGFR T790M in TKI-Naïve Lung Cancer Samples of Patients Who Developed a T790M-Positive Relapse on First or Second Generation TKI Is Rare
Source: Cancers (Basel). 2022 Jul 19;14(14):3511. doi: 10.3390/cancers14143511 (PMC9320221; doi:10.3390/cancers14143511)
Supplement: Supplementary file 1 [file cancers-14-03511-s001.zip]

Archive with 1 entries (1 files):
- cancers-1772502-SI.pdf
